# Supplementary material for: Feasibility, reproducibility and characteristics of coronary bifurcation type assessment by three-dimensional optical coherence tomography
Source: PLoS One. 2022 Feb 1;17(2):e0263246. doi: 10.1371/journal.pone.0263246 (PMC8806074; doi:10.1371/journal.pone.0263246)
Supplement: S1 Data — (XLSX) [file pone.0263246.s002.xlsx]

## Sheet: Sheet1
Case	OCT/OFDI	Vessel	3D-OCT bifrurcation type	Clinical presentation	Distal bifurcation angle	Main vessel angle (BA between PMV-DMV)	Proximal bifurcation angle (BA between PMV-SB)	3D-QCA-BA(≧51=1, ＜51=0)	ISA_frequency_SB_total	BSA, mm2	HT	DL	DM	Smoking	Hemodialysis	Stent type used	Stent size, mm	Stent length, mm	KBD MV balloon size, mm	KBD SB balloon size, mm	POT	Medina classification	Recross position	Rotation atheterectomy	Scoring balloon	Pre-dilatation	Post-dilatation	OCT-proximal-lumen-area, m2	OCT-distal-lumen-area, m2	OCT-Minimum-lumen-area, mm2	Pre QCA Proximal Ref. lumen diamter, mm	Pre QCA Proximal Min. lumen dimateter, mm	Pre QCA Proximal %Diameter stenosis	Pre QCA Distal Ref. lumen diamter, mm	Pre QCA Distal Min. lumen dimateter, mm	Pre QCA Distal %Diameter stenosis	Pre QCA Side Branch Ref. lumen diamter, mm	Pre QCA Side Branch Min. lumen dimateter, mm	Pre QCA Side Branch %Diameter stenosis
1	OFDI	LM	parallel	SMI	57	118	138	1	0.083	1.7	1	1	0	1	0	SYNERGY (Promus Premier)	3	20	3	2	1	0,1,0	distal	0	1	1	1	7.4	4.1	2.4	3.2	3.11	2.77	1.63	1.32	18.85	2.13	1.83	14.15
2	OFDI	LAD	parallel	OMI	39	152	169	0	0.083	1.73	1	1	1	1	0	Ultimaster	2.5	28	3	2.25	1	1,1,0	distal	0	0	1	1	9.8	4.5	1	2.54	2.04	19.66	1.6	0.61	61.94	1.63	1.2	26.46
3	OFDI	LCx	parallel	SMI	79	149	107	1	0.169	1.77	1	1	1	1	0	Ultimaster	2.5	24	2.5	2.5	0	1,1,0	distal	0	0	1	1	4.9	4.3	0.9	3.24	0.74	77.08	2.55	0.93	63.34	2.45	2.29	6.58
4	OFDI	LAD	parpendicular	sAP	29	165	161	0	0.056	1.76	0	1	1	0	0	Ultimaster	2.5	33	2.5	2.25	1	1,1,0	distal	0	0	1	1	5	3.5	2.5	1.96	1.61	17.81	1.78	0.97	45.62	2.27	1.88	17.17
5	OFDI	LAD	parpendicular	SMI	47	169	143	0	0.453	1.61	1	1	1	1	0	Ultimaster	2.5	28	3	1.5	1	0,1,0	distal	1	1	1	1	6.7	3.5	1.6	2.52	1.98	21.5	1.8	1.31	27.62	1.87	1.55	17.22
6	OFDI	LAD	parpendicular	SMI	43	145	167	0	0.09	1.69	1	1	0	0	0	Ultimaster	3.5	28	3.75	3	1	0,1,0	distal	0	0	1	1	12.4	11.6	7.1	3.14	2.56	18.45	1.7	1.43	16.23	1.99	1.94	2.35
7	OFDI	LAD	parallel	SMI	29	152	178	0	0.067	1.58	0	1	0	1	0	Ultimaster	3	18	3.25	2	1	0,1,0	distal	0	0	1	1	9.3	6.6	1.9	3.17	3.13	1.27	3.02	1.13	62.78	1.44	1	30.08
8	OFDI	LM	parallel	SMI	75	150	135	1	0.036	1.47	1	1	0	1	0	BMX-J	3.5	24	3	2.5	1	0,1,0	distal	0	0	1	1	13.1	5.8	2.3	2.91	2.9	0.25	1.66	1.2	27.6	2.27	2.06	8.9
9	OFDI	LM	parpendicular	SMI	70	156	130	1	0	1.58	1	1	0	0	0	BMX-J	3.5	18	3	3	1	0,1,0	distal	0	0	1	1	11.7	4.8	2.5	3.76	3.72	0.97	2.56	1.87	26.8	2.51	2.02	19.56
10	OFDI	LM	parpendicular	uAP	62	137	161	1	0.084	1.63	0	1	1	1	0	BMX-J	3.5	24	3.5	3	0	0,1,0	proximal	1	1	1	1	11.2	6.9	1.3	2.68	2.42	9.41	1.92	0.86	55.15	3.23	3.08	4.67
11	OFDI	LM	parpendicular	OMI	82	151	118	1	0.007	1.73	1	0	1	1	1	SYNERGY (Promus Premier)	4	20	4	3	1	0,1,0	distal	0	0	1	1	15.7	12.2	6.2	3.94	3.44	12.57	3.81	3.25	14.62	3.8	3.38	11.03
12	OFDI	LM	parpendicular	SMI	64	161	135	1	0.023	1.81	1	1	1	0	0	BMX-J	3.5	24	3.5	3.5	1	0,1,0	distal	0	0	1	1	12.5	5.7	3.2	4.93	4.92	0.19	1.78	0.81	54.71	3.83	3.79	1.12
13	OFDI	LCx	parpendicular	sAP	51	101	152	1	0.024	1.7	1	1	0	1	0	SYNERGY (Promus Premier)	3	20	3	2	0	1,1,0	distal	0	0	1	1	6.6	5.6	1.4	1.99	0.84	58	2.35	0.6	74.46	1.82	1.58	13.1
14	OFDI	LM	parpendicular	sAP	88	120	152	1	0.325	1.69	1	0	1	1	0	SYNERGY (Promus Premier)	4	20	4	2.5	1	0,1,0	proximal	0	0	1	1	12.7	4.4	2.4	6.21	5.49	11.62	1.79	1.36	23.99	3.06	2.64	13.7
15	OFDI	LM	parpendicular	SMI	40	136	169	0	0.21	1.6	0	1	0	0	0	Ultimaster	3.5	18	3.5	2.5	1	1,1,0	distal	0	1	1	1	14.8	4.9	5.1	4.24	2.27	46.41	3.97	3.12	21.32	3.06	2.8	8.56
16	OFDI	LM	parpendicular	SMI	51	170	129	1	0.118	1.72	0	1	1	1	0	Ultimaster	3.5	24	3.5	2.25	0	0,1,0	distal	1	1	1	1	8.7	4.9	1.5	2.44	2.23	8.34	2.36	1.9	19.61	2.13	2.02	5.31
17	OFDI	LM	parallel	SMI	36	103	140	0	0.045	1.44	1	1	1	1	0	BMX-J	3	24	3	1.5	1	1,1,0	proximal	0	1	1	1	12.3	3.4	1.2	2.42	1.47	38.41	1.86	1.66	10.54	1.66	1.37	17.51
18	OFDI	LM	parpendicular	SMI	118	111	106	1	0.278	1.43	1	1	0	1	0	Resolute integrity	2.25	14	3	3.25	1	1,1,0	distal	0	1	1	1	9.6	7.3	3.7	3.2	2.58	19.36	2.68	2.29	14.44	3.44	3.21	6.59
19	OFDI	LM	parallel	OMI	36	138	174	0	0.119	1.61	1	1	1	0	0	BMX-J	3	14	3	2.5	0	0,1,0	distal	0	1	1	1	7.2	4.8	3.6	2.92	2.86	2.04	1.35	0.68	49.7	2.26	2.05	9.58
20	OFDI	LM	parpendicular	SMI	56	124	146	1	0.039	1.67	1	1	1	0	1	BMX-J	3.5	18	3.5	2.5	0	0,1,0	distal	1	0	1	1	10.4	7.6	3.2	3.25	2.36	27.45	2.31	2.06	10.97	3.3	2.91	11.75
21	OFDI	LM	parallel	SMI	45	157	156	0	0.015	1.53	1	1	1	1	0	BMX-J	3.5	14	3.5	2.75	0	0,1,0	distal	0	0	1	1	10.6	5.9	2.3	3.21	3.2	0.43	1.3	0.79	39.43	2.86	2.62	8.34
22	OFDI	LM	parpendicular	uAP	61	156	128	1	0.137	1.59	1	1	1	1	0	BMX-J	3.5	28	3.5	3	1	0,1,0	distal	0	0	1	1	12	6.8	1.8	4.13	4.12	0.3	2.1	1.55	28.46	2.84	2.66	6.31
23	OFDI	LM	parallel	SMI	46	125	148	0	0.018	1.51	1	1	1	1	0	BMX-J	3.5	18	2.75	2.5	0	1,1,1	distal	0	1	1	1	11	6	0.9	3.06	1.87	38.8	3.23	1.98	38.67	2.01	1.73	13.91
24	OFDI	LM	parallel	SMI	50	145	143	0	0	1.66	1	1	0	1	0	BMX-J	3.5	18	3	2.5	1	0,1,0	distal	0	0	1	0	8.8	5.2	3.5	2.85	2.45	13.8	1.99	1.1	44.57	4.78	3.7	22.68
25	OFDI	LM	parpendicular	SMI	58	152	132	1	0.13	1.86	0	0	0	1	0	BMX-J	3.5	18	3	3.25	1	1,1,0	distal	0	0	1	1	9.3	5.6	2.6	4.58	2.49	45.75	2.5	1.4	44.01	4.23	4	5.44
26	OCT	LM	parallel	SMI	65	123	168	1	0.018	1.75	1	1	0	1	0	SYNERGY (Promus Premier)	4	32	3.5	2.5	1	0,1,0	distal	1	0	0	1	10.28	5.56	1.14	4.54	2.53	28.4	2.9	2.29	21.09	2.28	2.08	8.94
27	OCT	LM	parpendicular	SMI	106	154	99	1	0.127	1.78	1	1	0	1	0	SYNERGY (Promus Premier)	4	16	3.5	2.75	0	0,1,0	distal	1	0	0	1	9.12	7.92	3.38	3.22	2.7	16.07	2.25	1.81	19.47	3.11	3	3.46
28	OCT	LCx	parallel	sAP	56	135	155	1	0.156	1.95	0	0	0	0	0	Resolute Integrity	2.25	26	2.5	2.25	1	0,1,0	distal	0	0	1	1	4.89	2.39	0.76	3.97	2.97	24.99	1.52	0.63	58.88	2.42	2.05	15.32
29	OCT	LM	parpendicular	SMI	71	117	168	1	0.048	1.7	1	0	0	1	1	SYNERGY (Promus Premier)	3.5	24	4	3	1	1,1,0	distal	0	0	1	1	12.64	7.69	3.02	5.92	3.58	39.53	3.13	1.02	67.33	2.9	2.51	13.63
30	OCT	LAD	parallel	SMI	52	132	167	1	0	1.79	1	1	1	1	0	BMX-J	2.75	18	2.75	2.25	0	1,1,0	distal	0	0	1	1	4.15	5.46	1.93	3.06	2.08	32.03	2.31	1.87	19.13	1.97	1.59	19.73
31	OCT	LCx	parpendicular	uAP	40	174	136	0	0.052	1.58	1	0	0	1	0	SYNERGY (Promus Premier)	3.5	24	3.5	2.25	1	0,1,1	distal	0	0	1	1	12.25	9.44	1.08	2.64	2.53	4.35	2.03	1.01	49.98	1.63	1.35	17.23
32	OCT	LM	parpendicular	uAP	89	156	115	1	0.081	1.41	0	0	0	0	0	BMX-J	3.5	24	3.5	2.5	1	0,1,0	distal	0	1	1	1	12.28	6.65	3.36	5.18	4.8	7.43	1.72	0.6	64.79	3.4	3.27	3.88
33	OCT	LM	parpendicular	SMI	84	146	129	1	0.042	1.83	0	0	1	0	0	BMX-J	3.5	16	3.5	2.5	1	1,1,0	distal	0	1	1	1	12.39	5.07	4.06	3.05	2.34	23.36	2.72	2.12	22	2.26	1.94	13.88
34	OCT	LM	parpendicular	uAP	66	161	129	1	0.172	1.77	1	1	1	1	0	BMX-J	3.5	24	4	3.5	1	0,1,0	proximal	0	0	1	1	21.01	12	2.31	4.08	3.85	5.82	2.13	0.53	75.14	3.63	3.27	9.86
35	OCT	LCx	parallel	SMI	44	157	138	0	0.186	1.5	1	1	0	0	0	Ultimaster	2.5	15	3	2.5	0	0,1,0	distal	0	0	1	1	6.94	3.02	1.07	2.59	2.18	16.03	1.87	1.71	8.52	1.95	1.63	16.73
36	OCT	LM	parallel	SMI	36	135	162	0	0.068	1.75	1	0	0	1	0	BMX-J	3.5	28	3.5	3	1	0,1,0	distal	0	0	1	1	9.11	11.5	1.81	2.62	2.3	12.31	1.34	0.64	52.07	3.27	2.64	19.04
37	OCT	LM	parpendicular	SMI	69	126	129	1	0.228	1.69	1	1	1	1	0	BMX-J	3.5	18	3.5	3	1	0,1,0	distal	0	0	1	1	16.79	6.12	2.75	4.47	4.47	0.12	1.52	1.14	25.42	3.74	3.7	1.03
38	OCT	RCA	parallel	SMI	47	153	159	0	0.136	1.69	1	1	1	1	0	Resolute Integrity	3	22	2.5	2.25	0	1,0,0	distal	0	0	1	1	6.1	4.3	0.66	2.56	1.44	43.73	2.35	2.14	8.78	2.36	1.61	31.88
39	OCT	LAD	parpendicular	uAP	44	155	149	0	0.036	1.74	0	1	1	1	0	Resolute Integrity	2.25	30	2.5	3	1	0,1,0	distal	0	0	1	1	7.7	2.72	1.44	3.19	2.71	15.11	0.76	0.29	62.13	3.33	3	9.79
40	OCT	LAD	parallel	sAP	41	144	147	0	0.065	1.58	1	0	0	1	0	Resolute Integrity	2.25	22	2.5	1.5	0	1,1,0	distal	0	0	1	1	3.88	2.71	0.67	1.12	0.52	53.37	1.62	1.35	16.97	1.5	0.76	49.04
41	OCT	LAD	parallel	uAP	35	157	164	0	0.029	1.63	1	0	0	0	0	SYNERGY (Promus Premier)	3	38	2.5	2	0	0,1,1	distal	0	0	1	1	4.39	3.93	1.13	2.11	1.79	15.13	1.54	0.65	57.92	0.99	0.78	21.26
42	OCT	LAD	parallel	sAP	32	147	167	0	0	1.39	1	1	1	0	0	SYNERGY (Promus Premier)	2.5	16	2.5	2	0	1,1,0	distal	0	1	1	1	3.56	5.3	2.53	3.68	1.08	70.72	2.86	0.59	79.49	1.71	0.134	21.61
43	OCT	RCA	parallel	SMI	65	151	143	1	0	1.88	0	1	0	1	0	Resolute Integrity	2.25	26	2.5	1.75	0	1,1,0	distal	0	0	1	1	5.37	3.55	1.3	2.31	2.02	12.71	1.74	1.24	28.9	1.57	0.7	55.24
44	OCT	LAD	parallel	SMI	37	162	161	0	0	1.55	1	1	0	1	0	Resolute Integrity	2.5	30	3.25	2	0	0,1,1	distal	0	0	1	1	7.34	3.44	2.26	3.54	3.51	0.68	1.77	1.35	23.87	1.45	0.66	54.12
45	OCT	LAD	parallel	sAP	40	151	170	0	0.118	1.69	1	1	1	1	0	BMX-J	3.5	18	3.5	2	0	0,1,0	distal	0	0	1	1	9.7	8.66	1.32	3.39	3.39	0.22	1.26	0.89	29.61	1.5	1.39	7.14
46	OCT	LM	parallel	SMI	48	159	134	0	0	1.66	1	1	1	1	0	Resolute Integrity	2.5	22	2.5	2	1	0,1,0	distal	0	0	1	1	10.39	3.65	1.73	2.7	2.58	4.61	1.82	1.44	20.93	1.65	1.22	26.27
47	OCT	RCA	parpendicular	sAP	57	149	150	1	0.069	1.8	1	1	1	0	0	Resolute Integrity	2.75	26	2.75	2.5	1	1,1,0	distal	0	0	1	1	6.56	3.61	0.9	2.38	0.89	62.78	2.65	2.32	12.33	2.89	1.71	40.82
48	OCT	LAD	parallel	SMI	56	159	143	1	0.129	1.38	0	0	0	0	0	SYNERGY (Promus Premier)	2.5	24	2.5	2	0	1,1,0	distal	0	0	1	1	6.05	2.62	1.61	1.97	1.69	14.27	1.31	0.95	27.1	1.84	1.3	29.38
49	OCT	LM	parallel	SMI	35	157	168	0	0.033	1.65	1	1	0	1	0	Resolute Integrity	3	18	2.75	2.5	1	1,1,0	distal	0	0	1	1	8.25	3.4	1.01	4.11	2.03	50.72	2.11	0.56	73.5	2.4	2.15	10.55
50	OCT	LCx	parpendicular	SMI	63	137	159	1	0.17	1.56	1	1	0	0	0	Resolute Integrity	2.5	22	2.5	1.75	0	0,1,0	distal	0	0	1	1	5.67	3.66	0.75	2.72	2.55	6.26	1.75	0.74	57.78	2.42	2.17	10.07
51	OCT	LAD	parallel	sAP	38	150	171	0	0.398	1.55	1	0	0	0	0	Resolute Integrity	2.5	22	2.5	2	0	0,1,0	distal	0	0	0	1	4.53	1.63	0.95	2.99	2.53	15.4	1.97	0.85	56.75	2.32	2.11	8.85
52	OFDI	LM	parpendicular	SMI	60	105	127	1	0.25	1.21	1	0	0	0	1	BMX-J	3.5	14	3.5	3.5	1	0,1,0	distal	0	0	1	1	14	12.1	6.4	3.2	1.9	40.54	4.15	2.28	45.09	2.75	2.66	3.25
53	OCT	LM	parallel	sAP	41	156	155	0	0.027	1.74	1	0	0	1	0	Resolute Integrity	3.5	22	3.5	3	0	1,1,0	distal	0	0	1	1	8.11	6.19	1.75	2.82	2.55	9.47	2.87	0.82	71.33	2.37	2.26	4.79
54	OCT	LAD	parallel	sAP	51	145	162	1	0.041	1.34	1	1	1	0	0	Resolute Integrity	2.25	26	2.75	2	0	0,1,0	distal	0	0	1	1	5.3	3.91	1.57	2.33	2.13	8.52	1.95	1.36	30.32	2.07	1.78	14.09
55	OCT	LM	parallel	SMI	66	124	168	1	0.017	1.51	1	1	0	1	0	BMX-J	3.5	18	3.5	2.75	0	1,1,0	distal	0	0	1	1	7.59	7.48	1.8	2.26	2.17	4.23	1.67	0.99	40.55	2.66	2.36	11.21
56	OCT	LM	parpendicular	SMI	52	132	166	1	0.285	1.7	0	1	0	0	0	BMX-J	3.5	14	2.75	3	1	0,1,0	distal	0	0	1	1	14.58	6.08	1.48	4.31	2.82	34.65	1.94	1.4	28.08	2.53	2.27	10.3
57	OCT	LM	parpendicular	SMI	63	117	119	1	0.097	1.78	1	0	0	1	0	BMX-J	3.5	14	3.5	2.5	1	0,1,0	distal	0	0	1	1	12.14	8.81	1.36	3.46	3.09	10.63	3.91	2.77	29.12	2.52	1.75	30.45
58	OCT	LAD	parpendicular	SMI	66	137	157	1	0.103	1.4	1	0	1	0	0	Resolute Integrity	3.5	30	3.5	2.5	0	1,1,0	distal	0	0	1	1	14.48	7.61	2.51	3.3	2.13	35.37	3.5	1.78	49.13	4.59	2.54	44.67
59	OCT	LM	parpendicular	sAP	53	144	156	1	0.115	1.69	1	1	0	0	0	BMX-J	3.5	14	3	2.5	1	1,1,0	distal	0	0	1	1	10.37	2.73	2.01	2.2	1.4	36.62	2.54	2.02	20.62	1.72	1.22	29.27
60	OCT	RCA	parallel	sAP	35	154	151	0	0.134	1.49	0	1	0	0	0	Resolute Integrity	2.5	18	2.5	2.25	0	1,1,0	distal	0	0	1	1	6.62	3.47	1.73	1.75	1.55	11.35	1.85	0.99	46.57	2.14	1.28	40.15
